# Supplementary material for: A sterically encumbered photoredox catalyst enables the unified synthesis of the classical lignan family of natural products
Source: Chem Sci. 2019 Jul 5;10(33):7746–54. doi: 10.1039/c9sc02682g (PMC6761868; doi:10.1039/c9sc02682g)
Supplement: Supplementary file 2 [file SC-010-C9SC02682G-s002.cif]

# Electronic Supplementary Material (ESI) for Chemical Science.
# This journal is © The Royal Society of Chemistry 2019

####################################################################### 
# 
# This file contains crystal structure data downloaded from the 
# Cambridge Structural Database (CSD) hosted by the Cambridge 
# Crystallographic Data Centre (CCDC).
# 
# Full information about CCDC data access policies and citation 
# guidelines are available at http://www.ccdc.cam.ac.uk/access/V1 
# 
# Audit and citation data items may have been added by the CCDC. 
# Please retain this information to preserve the provenance of 
# this file and to allow appropriate attribution of the data. 
# 
#######################################################################

data_twin4_transformed
_database_code_depnum_ccdc_archive 'CCDC 1920090'
loop_
_audit_author_name
_audit_author_address
'Jeffrey Bacon' 'Boston University'
#Added by publCIF


_audit_update_record             
;
2019-05-31 deposited with the CCDC.	2019-07-01 downloaded from the CCDC.
;
#Added by publCIF


_publcif_datablock.id            {7b222626-4f9a-439b-9c9a-bb52e9823177}


_diffrn_radiation_monochromator  Montel
# publcif _publ_body_element loop end
_audit_creation_date             2019-01-02
_audit_creation_method           
;
Olex2 1.2
(compiled 2018.05.29 svn.r3508 for OlexSys, GUI svn.r5506)
;
_shelx_SHELXL_version_number     2018/3
_chemical_name_common            ?
_chemical_name_systematic        ?
_chemical_formula_moiety         'C32 H24 N2 O3'
_chemical_formula_sum            'C32 H24 N2 O3'
_chemical_formula_weight         484.53
_chemical_melting_point          ?
loop_
_atom_type_symbol
_atom_type_description
_atom_type_scat_dispersion_real
_atom_type_scat_dispersion_imag
_atom_type_scat_source
C C 0.0181 0.0091 'International Tables Vol C Tables 4.2.6.8 and 6.1.1.4'
H H 0.0000 0.0000 'International Tables Vol C Tables 4.2.6.8 and 6.1.1.4'
N N 0.0311 0.0180 'International Tables Vol C Tables 4.2.6.8 and 6.1.1.4'
O O 0.0492 0.0322 'International Tables Vol C Tables 4.2.6.8 and 6.1.1.4'

_shelx_space_group_comment       
;
The symmetry employed for this shelxl refinement is uniquely defined
by the following loop, which should always be used as a source of
symmetry information in preference to the above space-group names.
They are only intended as comments.
;
_space_group_crystal_system      monoclinic
_space_group_IT_number           14
_space_group_name_H-M_alt        'P 1 21/c 1'
_space_group_name_Hall           '-P 2ybc'
loop_
_space_group_symop_operation_xyz
'x, y, z'
'-x, y+1/2, -z+1/2'
'-x, -y, -z'
'x, -y-1/2, z-1/2'

_cell_length_a                   29.638(3)
_cell_length_b                   9.9154(9)
_cell_length_c                   17.199(2)
_cell_angle_alpha                90
_cell_angle_beta                 102.137(8)
_cell_angle_gamma                90
_cell_volume                     4941.3(10)
_cell_formula_units_Z            8
_cell_measurement_reflns_used    2513
_cell_measurement_temperature    100(1)
_cell_measurement_theta_max      65.70
_cell_measurement_theta_min      5.17
_shelx_estimated_absorpt_T_max   ?
_shelx_estimated_absorpt_T_min   ?
_exptl_absorpt_coefficient_mu    0.672
_exptl_absorpt_correction_T_max  0.8403
_exptl_absorpt_correction_T_min  0.6502
_exptl_absorpt_correction_type   multi-scan
_exptl_absorpt_process_details   
;
 TWINABS-2012/1 (Bruker,2012) was used for absorption correction.

Final HKLF 4 output contains 121173 reflections, Rint = 0.1178
 (63919 with I > 3sig(I), Rint = 0.1091)
;
_exptl_absorpt_special_details   ?
_exptl_crystal_colour            ?
_exptl_crystal_density_diffrn    1.303
_exptl_crystal_density_meas      ?
_exptl_crystal_density_method    ?
_exptl_crystal_description       prism
_exptl_crystal_F_000             2032
_exptl_crystal_size_max          0.342
_exptl_crystal_size_mid          0.215
_exptl_crystal_size_min          0.116
_exptl_transmission_factor_max   ?
_exptl_transmission_factor_min   ?
_diffrn_reflns_av_R_equivalents  ?
_diffrn_reflns_av_unetI/netI     0.1099
_diffrn_reflns_Laue_measured_fraction_full 0.995
_diffrn_reflns_Laue_measured_fraction_max 0.995
_diffrn_reflns_limit_h_max       35
_diffrn_reflns_limit_h_min       -35
_diffrn_reflns_limit_k_max       11
_diffrn_reflns_limit_k_min       -11
_diffrn_reflns_limit_l_max       20
_diffrn_reflns_limit_l_min       -20
_diffrn_reflns_number            59476
_diffrn_reflns_point_group_measured_fraction_full 0.995
_diffrn_reflns_point_group_measured_fraction_max 0.995
_diffrn_reflns_theta_full        66.790
_diffrn_reflns_theta_max         66.790
_diffrn_reflns_theta_min         4.578
_diffrn_ambient_temperature      100(1)
_diffrn_detector_area_resol_mean ?
_diffrn_measured_fraction_theta_full 0.995
_diffrn_measured_fraction_theta_max 0.995
_diffrn_measurement_device_type  'Bruker X8 Proteum-R'
_diffrn_measurement_method       '\f and \w scans'
_diffrn_radiation_type           CuK\a
_diffrn_radiation_wavelength     1.54178
_diffrn_source                   'rotating anode'
_diffrn_standards_number         0
_reflns_Friedel_coverage         0.000
_reflns_Friedel_fraction_full    .
_reflns_Friedel_fraction_max     .
_reflns_number_gt                47057
_reflns_number_total             59476
_reflns_special_details          
;
 _reflns_Friedel_fraction is defined as the number of unique
 Friedel pairs measured divided by the number that would be
 possible theoretically, ignoring centric projections and
 systematic absences. Completness statistics refer to single and
 composite reflections containing twin component 1 only.
;
_reflns_threshold_expression     'I > 2\s(I)'
_computing_cell_refinement       'APEX3 (Bruker, 2016)'
_computing_data_collection       'APEX3 (Bruker, 2016)'
_computing_data_reduction        'SAINT (Bruker, 2016)'
_computing_molecular_graphics    'Olex2 (Dolomanov et al., 2009)'
_computing_publication_material  'Olex2 (Dolomanov et al., 2009)'
_computing_structure_refinement  'ShelXL (Sheldrick, 2015)'
_computing_structure_solution    'ShelXT (Sheldrick, 2015)'
_refine_diff_density_max         0.258
_refine_diff_density_min         -0.355
_refine_diff_density_rms         0.072
_refine_ls_extinction_coef       .
_refine_ls_extinction_method     none
_refine_ls_goodness_of_fit_ref   1.055
_refine_ls_hydrogen_treatment    constr
_refine_ls_matrix_type           full
_refine_ls_number_parameters     672
_refine_ls_number_reflns         59476
_refine_ls_number_restraints     0
_refine_ls_R_factor_all          0.0876
_refine_ls_R_factor_gt           0.0752
_refine_ls_restrained_S_all      1.055
_refine_ls_shift/su_max          0.000
_refine_ls_shift/su_mean         0.000
_refine_ls_structure_factor_coef Fsqd
_refine_ls_weighting_details     
'w=1/[\s^2^(Fo^2^)+(0.1131P)^2^] where P=(Fo^2^+2Fc^2^)/3'
_refine_ls_weighting_scheme      calc
_refine_ls_wR_factor_gt          0.2050
_refine_ls_wR_factor_ref         0.2197
_refine_special_details          'Refined as a 2-component twin.,Twin'
# start Validation Reply Form
_vrf_PLAT340_twin4_transformed   
;
PROBLEM: Low Bond Precision on  C-C Bonds ...............     0.0045 Ang.  
RESPONSE: In addition to the twinning, scaling issues were encountered during
 the TWINABS run. Deleting three of the 26 runs of data improved the scaling
 significantly, but some redundancy may have been lost.
;
_vrf_PLAT906_twin4_transformed   
;
PROBLEM: Large K Value in the Analysis of Variance ...... 2.479 Check

RESPONSE: In addition to the twinning, scaling issues were encountered during
the TWINABS run. Deleting three of the 26 runs of data improved the scaling
significantly, but the analysis of variance still indicates imperfect
scaling.
;
_vrf_PLAT911_twin4_transformed   
;
PROBLEM: Missing FCF Refl Between Thmin & STh/L=    0.596         43 Report
RESPONSE: In addition to the twinning, scaling issues were encountered during
 the TWINABS run. Deleting three of the 26 runs of data improved the scaling
 significantly, but some reflections may have been lost in the process.  In
 addition, SHELXL identified four reflections that may have been impinged by the
 beam stop, and these were omitted via the OMIT command.
;
# end Validation Reply Form
_olex2_refinement_description    
;
1. Twinned data refinement
 Scales: 0.7386(19)
 0.2614(19)
2. Fixed Uiso
 At 1.2 times of:
  All C(H) groups
 At 1.5 times of:
  All C(H,H,H) groups
3.a Ternary CH refined with riding coordinates:
 C8A(H8A), C9A(H9A), C9B(H9B), C8B(H8B), C25A(H25A), C24A(H24A), C24B(H24B),
 C25B(H25B)
3.b Aromatic/amide H refined with riding coordinates:
 C31B(H31B), C3B(H3B), C4A(H4A), C10A(H10A), C30B(H30B), C11B(H11B),
 C30A(H30A), C31A(H31A), C7B(H7B), C6B(H6B), C4B(H4B), C27B(H27B), C28B(H28B),
 C11A(H11A), C3A(H3A), C6A(H6A), C10B(H10B), C19A(H19A), C7A(H7A), C27A(H27A),
 C16B(H16B), C19B(H19B), C28A(H28A), C16A(H16A), C18B(H18B), C17B(H17B),
 C17A(H17A), C18A(H18A)
3.c Idealised Me refined as rotating group:
 C32A(H32D,H32E,H32F), C32B(H32A,H32B,H32C), C1B(H1BA,H1BB,H1BC), C1A(H1AA,
 H1AB,H1AC)
;
_atom_sites_solution_hydrogens   geom
_atom_sites_solution_primary     dual
_atom_sites_solution_secondary   ?
loop_
_atom_site_label
_atom_site_type_symbol
_atom_site_fract_x
_atom_site_fract_y
_atom_site_fract_z
_atom_site_U_iso_or_equiv
_atom_site_adp_type
_atom_site_occupancy
_atom_site_site_symmetry_order
_atom_site_calc_flag
_atom_site_refinement_flags_posn
_atom_site_refinement_flags_adp
_atom_site_refinement_flags_occupancy
_atom_site_disorder_assembly
_atom_site_disorder_group
O2B O 0.52398(7) 1.1070(2) 0.31849(13) 0.0285(5) Uani 1 1 d . . . . .
O2A O 0.02304(7) 0.4084(2) 0.20918(13) 0.0287(5) Uani 1 1 d . . . . .
O1B O 0.30599(7) 1.0697(2) 0.20225(16) 0.0394(6) Uani 1 1 d . . . . .
O3B O 0.67191(8) 1.2591(2) 0.62826(15) 0.0369(6) Uani 1 1 d . . . . .
O1A O -0.19533(7) 0.4730(2) 0.15326(16) 0.0418(6) Uani 1 1 d . . . . .
O3A O 0.16140(7) 0.2471(3) -0.00728(16) 0.0387(6) Uani 1 1 d . . . . .
N2A N 0.18833(9) 0.5864(3) 0.35263(18) 0.0349(6) Uani 1 1 d . . . . .
N2B N 0.69037(9) 0.9289(3) 0.30915(18) 0.0371(7) Uani 1 1 d . . . . .
C13B C 0.59213(10) 0.6932(3) 0.5003(2) 0.0284(7) Uani 1 1 d . . . . .
C26A C 0.09411(10) 0.3937(3) 0.16504(19) 0.0267(6) Uani 1 1 d . . . . .
N1A N 0.05791(11) 0.9164(3) -0.0545(2) 0.0472(8) Uani 1 1 d . . . . .
N1B N 0.54667(10) 0.5672(3) 0.59119(19) 0.0437(7) Uani 1 1 d . . . . .
C8A C -0.00063(10) 0.5000(3) 0.25111(18) 0.0276(7) Uani 1 1 d . . . . .
H8A H 0.007290 0.477833 0.307885 0.033 Uiso 1 1 calc R . . . .
C5B C 0.44898(10) 1.0369(3) 0.2451(2) 0.0281(7) Uani 1 1 d . . . . .
C31B C 0.64125(10) 1.1720(3) 0.41948(19) 0.0295(7) Uani 1 1 d . . . . .
H31B H 0.654855 1.177033 0.375517 0.035 Uiso 1 1 calc R . . . .
C23A C 0.09863(10) 0.6787(3) 0.19713(19) 0.0268(7) Uani 1 1 d . . . . .
C26B C 0.59696(10) 1.1193(3) 0.41042(19) 0.0266(7) Uani 1 1 d . . . . .
C3B C 0.37300(10) 0.9986(3) 0.1638(2) 0.0312(7) Uani 1 1 d . . . . .
H3B H 0.354368 0.964263 0.117769 0.037 Uiso 1 1 calc R . . . .
C22A C 0.16967(10) 0.6326(3) 0.2926(2) 0.0291(7) Uani 1 1 d . . . . .
C20B C 0.66702(10) 0.7443(3) 0.4701(2) 0.0288(7) Uani 1 1 d . . . . .
C21A C 0.14609(10) 0.6891(3) 0.21832(19) 0.0272(7) Uani 1 1 d . . . . .
C9A C 0.02101(9) 0.6380(3) 0.23840(19) 0.0261(6) Uani 1 1 d . . . . .
H9A H 0.017205 0.700676 0.280604 0.031 Uiso 1 1 calc R . . . .
C4A C -0.08081(10) 0.5358(3) 0.2707(2) 0.0294(7) Uani 1 1 d . . . . .
H4A H -0.068032 0.573359 0.319962 0.035 Uiso 1 1 calc R . . . .
C9B C 0.52010(10) 0.8797(3) 0.28160(19) 0.0271(7) Uani 1 1 d . . . . .
H9B H 0.516795 0.820969 0.234922 0.033 Uiso 1 1 calc R . . . .
C10A C 0.00076(10) 0.6971(3) 0.1592(2) 0.0283(7) Uani 1 1 d . . . . .
H10A H -0.031201 0.704610 0.145351 0.034 Uiso 1 1 calc R . . . .
C30B C 0.66542(10) 1.2169(3) 0.4923(2) 0.0308(7) Uani 1 1 d . . . . .
H30B H 0.695044 1.251472 0.496986 0.037 Uiso 1 1 calc R . . . .
C12B C 0.56933(10) 0.7653(3) 0.4346(2) 0.0273(7) Uani 1 1 d . . . . .
C21B C 0.64295(10) 0.8180(3) 0.4031(2) 0.0282(7) Uani 1 1 d . . . . .
C2B C 0.35319(10) 1.0619(3) 0.2210(2) 0.0316(7) Uani 1 1 d . . . . .
C15B C 0.64138(10) 0.6804(3) 0.5203(2) 0.0296(7) Uani 1 1 d . . . . .
C11B C 0.51898(10) 0.7682(3) 0.4119(2) 0.0298(7) Uani 1 1 d . . . . .
H11B H 0.501752 0.734951 0.447011 0.036 Uiso 1 1 calc R . . . .
C23B C 0.59540(10) 0.8306(3) 0.38447(19) 0.0275(7) Uani 1 1 d . . . . .
C8B C 0.50042(10) 1.0209(3) 0.25647(19) 0.0278(7) Uani 1 1 d . . . . .
H8B H 0.509543 1.046045 0.206846 0.033 Uiso 1 1 calc R . . . .
C15A C 0.14970(10) 0.8099(3) 0.0954(2) 0.0304(7) Uani 1 1 d . . . . .
C5A C -0.05193(10) 0.4872(3) 0.2227(2) 0.0273(7) Uani 1 1 d . . . . .
C25A C 0.07075(10) 0.4422(3) 0.22971(19) 0.0265(6) Uani 1 1 d . . . . .
H25A H 0.084503 0.394665 0.278940 0.032 Uiso 1 1 calc R . . . .
C24A C 0.07254(10) 0.6000(3) 0.24793(19) 0.0253(6) Uani 1 1 d . . . . .
H24A H 0.087793 0.613159 0.303742 0.030 Uiso 1 1 calc R . . . .
C13A C 0.10049(10) 0.8022(3) 0.0759(2) 0.0301(7) Uani 1 1 d . . . . .
C30A C 0.16235(10) 0.3096(3) 0.1248(2) 0.0337(7) Uani 1 1 d . . . . .
H30A H 0.193448 0.286509 0.137676 0.040 Uiso 1 1 calc R . . . .
C29A C 0.13784(10) 0.2976(3) 0.0469(2) 0.0307(7) Uani 1 1 d . . . . .
C31A C 0.14050(10) 0.3558(3) 0.1831(2) 0.0314(7) Uani 1 1 d . . . . .
H31A H 0.156998 0.361821 0.235291 0.038 Uiso 1 1 calc R . . . .
C7B C 0.38089(10) 1.1109(3) 0.2903(2) 0.0323(7) Uani 1 1 d . . . . .
H7B H 0.367733 1.152243 0.328693 0.039 Uiso 1 1 calc R . . . .
C24B C 0.57176(9) 0.9131(3) 0.31409(19) 0.0258(6) Uani 1 1 d . . . . .
H24B H 0.588181 0.898166 0.270983 0.031 Uiso 1 1 calc R . . . .
C12A C 0.07510(10) 0.7392(3) 0.1249(2) 0.0278(7) Uani 1 1 d . . . . .
C6B C 0.42872(10) 1.0978(3) 0.3019(2) 0.0297(7) Uani 1 1 d . . . . .
H6B H 0.447335 1.130381 0.348443 0.036 Uiso 1 1 calc R . . . .
C25B C 0.57153(9) 1.0705(3) 0.33057(19) 0.0262(6) Uani 1 1 d . . . . .
H25B H 0.584661 1.115947 0.289823 0.031 Uiso 1 1 calc R . . . .
C29B C 0.64564(10) 1.2107(3) 0.5588(2) 0.0302(7) Uani 1 1 d . . . . .
C22B C 0.66949(10) 0.8800(3) 0.3508(2) 0.0305(7) Uani 1 1 d . . . . .
C20A C 0.17296(10) 0.7532(3) 0.1684(2) 0.0293(7) Uani 1 1 d . . . . .
C4B C 0.42042(10) 0.9873(3) 0.1760(2) 0.0298(7) Uani 1 1 d . . . . .
H4B H 0.433533 0.945982 0.137571 0.036 Uiso 1 1 calc R . . . .
C27B C 0.57776(10) 1.1119(3) 0.4776(2) 0.0315(7) Uani 1 1 d . . . . .
H27B H 0.548369 1.075816 0.473107 0.038 Uiso 1 1 calc R . . . .
C28B C 0.60163(11) 1.1575(3) 0.5511(2) 0.0344(7) Uani 1 1 d . . . . .
H28B H 0.588142 1.152241 0.595185 0.041 Uiso 1 1 calc R . . . .
C11A C 0.02467(10) 0.7401(3) 0.1067(2) 0.0301(7) Uani 1 1 d . . . . .
H11A H 0.008990 0.771451 0.057438 0.036 Uiso 1 1 calc R . . . .
C3A C -0.12827(10) 0.5289(3) 0.2458(2) 0.0326(7) Uani 1 1 d . . . . .
H3A H -0.147134 0.561961 0.278349 0.039 Uiso 1 1 calc R . . . .
C6A C -0.07191(10) 0.4303(3) 0.1499(2) 0.0302(7) Uani 1 1 d . . . . .
H6A H -0.052986 0.396849 0.117536 0.036 Uiso 1 1 calc R . . . .
C2A C -0.14791(10) 0.4728(3) 0.1725(2) 0.0332(7) Uani 1 1 d . . . . .
C10B C 0.49718(10) 0.8175(3) 0.3419(2) 0.0290(7) Uani 1 1 d . . . . .
H10B H 0.465130 0.812601 0.329825 0.035 Uiso 1 1 calc R . . . .
C19A C 0.22174(10) 0.7595(3) 0.1898(2) 0.0343(8) Uani 1 1 d . . . . .
H19A H 0.237393 0.722413 0.237557 0.041 Uiso 1 1 calc R . . . .
C7A C -0.11990(11) 0.4222(3) 0.1238(2) 0.0333(7) Uani 1 1 d . . . . .
H7A H -0.132801 0.383711 0.074888 0.040 Uiso 1 1 calc R . . . .
C32A C 0.13408(11) 0.2079(3) -0.0823(2) 0.0360(8) Uani 1 1 d . . . . .
H32D H 0.153356 0.164787 -0.113307 0.054 Uiso 1 1 calc GR . . . .
H32E H 0.119937 0.286194 -0.109943 0.054 Uiso 1 1 calc GR . . . .
H32F H 0.110557 0.146150 -0.074098 0.054 Uiso 1 1 calc GR . . . .
C14A C 0.07660(11) 0.8653(3) 0.0036(2) 0.0346(7) Uani 1 1 d . . . . .
C32B C 0.64840(12) 1.2844(3) 0.6915(2) 0.0387(8) Uani 1 1 d . . . . .
H32A H 0.621295 1.337422 0.671793 0.058 Uiso 1 1 calc GR . . . .
H32B H 0.668488 1.332570 0.733378 0.058 Uiso 1 1 calc GR . . . .
H32C H 0.639641 1.200261 0.711607 0.058 Uiso 1 1 calc GR . . . .
C27A C 0.07053(10) 0.3842(3) 0.0870(2) 0.0321(7) Uani 1 1 d . . . . .
H27A H 0.039755 0.410567 0.073661 0.039 Uiso 1 1 calc R . . . .
C16B C 0.66448(11) 0.6039(3) 0.5859(2) 0.0343(7) Uani 1 1 d . . . . .
H16B H 0.647658 0.562612 0.619247 0.041 Uiso 1 1 calc R . . . .
C19B C 0.71570(10) 0.7292(3) 0.4878(2) 0.0333(7) Uani 1 1 d . . . . .
H19B H 0.733262 0.770958 0.455859 0.040 Uiso 1 1 calc R . . . .
C28A C 0.09171(10) 0.3365(3) 0.0283(2) 0.0348(7) Uani 1 1 d . . . . .
H28A H 0.075117 0.330374 -0.023878 0.042 Uiso 1 1 calc R . . . .
C14B C 0.56618(11) 0.6239(3) 0.5501(2) 0.0324(7) Uani 1 1 d . . . . .
C16A C 0.17542(11) 0.8732(3) 0.0456(2) 0.0358(8) Uani 1 1 d . . . . .
H16A H 0.160440 0.911138 -0.002370 0.043 Uiso 1 1 calc R . . . .
C18B C 0.73697(11) 0.6536(3) 0.5515(2) 0.0383(8) Uani 1 1 d . . . . .
H18B H 0.768897 0.644111 0.562257 0.046 Uiso 1 1 calc R . . . .
C17B C 0.71132(11) 0.5903(4) 0.6009(2) 0.0393(8) Uani 1 1 d . . . . .
H17B H 0.726248 0.538819 0.643831 0.047 Uiso 1 1 calc R . . . .
C17A C 0.22259(11) 0.8786(3) 0.0679(2) 0.0393(8) Uani 1 1 d . . . . .
H17A H 0.239436 0.921249 0.035143 0.047 Uiso 1 1 calc R . . . .
C18A C 0.24571(11) 0.8208(3) 0.1394(2) 0.0382(8) Uani 1 1 d . . . . .
H18A H 0.277761 0.824039 0.153056 0.046 Uiso 1 1 calc R . . . .
C1B C 0.28325(12) 1.1078(4) 0.2646(3) 0.0489(10) Uani 1 1 d . . . . .
H1BA H 0.250661 1.092772 0.247691 0.073 Uiso 1 1 calc GR . . . .
H1BB H 0.288829 1.201621 0.276865 0.073 Uiso 1 1 calc GR . . . .
H1BC H 0.295007 1.054708 0.311139 0.073 Uiso 1 1 calc GR . . . .
C1A C -0.21684(12) 0.4336(4) 0.0744(3) 0.0487(10) Uani 1 1 d . . . . .
H1AA H -0.205349 0.488501 0.036883 0.073 Uiso 1 1 calc GR . . . .
H1AB H -0.249629 0.445205 0.066882 0.073 Uiso 1 1 calc GR . . . .
H1AC H -0.210011 0.340625 0.066476 0.073 Uiso 1 1 calc GR . . . .

loop_
_atom_site_aniso_label
_atom_site_aniso_U_11
_atom_site_aniso_U_22
_atom_site_aniso_U_33
_atom_site_aniso_U_23
_atom_site_aniso_U_13
_atom_site_aniso_U_12
O2B 0.0292(10) 0.0214(10) 0.0337(13) -0.0022(9) 0.0039(9) 0.0010(8)
O2A 0.0294(10) 0.0213(10) 0.0367(13) -0.0023(9) 0.0098(9) -0.0004(8)
O1B 0.0294(11) 0.0377(13) 0.0508(16) -0.0041(11) 0.0077(11) -0.0019(9)
O3B 0.0419(12) 0.0380(13) 0.0295(14) -0.0048(10) 0.0048(11) -0.0029(10)
O1A 0.0289(11) 0.0428(14) 0.0527(16) -0.0069(12) 0.0063(11) -0.0010(9)
O3A 0.0359(12) 0.0481(13) 0.0324(15) -0.0096(10) 0.0082(11) 0.0054(10)
N2A 0.0328(13) 0.0353(15) 0.0360(17) 0.0058(13) 0.0056(13) 0.0037(11)
N2B 0.0383(14) 0.0334(16) 0.0426(18) 0.0061(13) 0.0149(14) 0.0015(11)
C13B 0.0341(15) 0.0226(15) 0.0295(17) -0.0016(13) 0.0087(13) -0.0012(12)
C26A 0.0303(14) 0.0189(14) 0.0306(17) 0.0022(13) 0.0058(13) 0.0001(11)
N1A 0.0515(17) 0.053(2) 0.0370(19) 0.0101(16) 0.0079(15) -0.0014(14)
N1B 0.0497(17) 0.0460(18) 0.0378(18) 0.0089(14) 0.0150(14) -0.0028(14)
C8A 0.0314(15) 0.0242(15) 0.0287(18) -0.0005(14) 0.0100(14) 0.0005(11)
C5B 0.0333(15) 0.0215(15) 0.0295(17) 0.0043(13) 0.0061(13) 0.0012(11)
C31B 0.0341(15) 0.0268(16) 0.0292(17) 0.0017(14) 0.0100(13) -0.0004(12)
C23A 0.0309(15) 0.0217(15) 0.0275(17) -0.0034(13) 0.0057(13) -0.0002(11)
C26B 0.0310(15) 0.0168(14) 0.0323(18) 0.0018(13) 0.0073(13) 0.0022(11)
C3B 0.0357(16) 0.0229(16) 0.0341(18) 0.0010(13) 0.0048(14) -0.0033(12)
C22A 0.0271(14) 0.0265(16) 0.0344(19) 0.0003(14) 0.0078(14) -0.0004(12)
C20B 0.0336(15) 0.0209(14) 0.0328(19) -0.0029(13) 0.0091(14) 0.0013(12)
C21A 0.0300(15) 0.0227(15) 0.0289(17) 0.0001(13) 0.0065(13) -0.0003(11)
C9A 0.0289(14) 0.0215(15) 0.0275(17) -0.0010(12) 0.0053(12) -0.0004(11)
C4A 0.0332(16) 0.0260(16) 0.0293(17) -0.0006(13) 0.0072(13) -0.0016(12)
C9B 0.0305(15) 0.0227(15) 0.0280(17) -0.0029(13) 0.0055(13) 0.0010(11)
C10A 0.0269(14) 0.0218(15) 0.0343(18) 0.0004(13) 0.0019(13) 0.0004(11)
C30B 0.0283(15) 0.0292(17) 0.035(2) -0.0004(14) 0.0063(14) -0.0022(12)
C12B 0.0324(15) 0.0214(15) 0.0286(18) -0.0024(13) 0.0076(13) 0.0016(11)
C21B 0.0327(15) 0.0209(15) 0.0322(18) -0.0001(13) 0.0098(13) 0.0015(11)
C2B 0.0300(15) 0.0254(16) 0.0390(19) 0.0040(14) 0.0064(14) -0.0017(12)
C15B 0.0354(16) 0.0221(15) 0.0316(18) -0.0013(13) 0.0076(14) 0.0015(12)
C11B 0.0325(15) 0.0229(16) 0.036(2) 0.0008(13) 0.0131(14) -0.0008(12)
C23B 0.0328(15) 0.0197(15) 0.0313(18) -0.0025(13) 0.0097(13) 0.0019(11)
C8B 0.0316(15) 0.0229(16) 0.0286(18) 0.0012(13) 0.0059(13) -0.0003(11)
C15A 0.0369(16) 0.0228(15) 0.0334(19) -0.0032(14) 0.0113(14) -0.0029(12)
C5A 0.0287(15) 0.0207(15) 0.0328(18) 0.0023(13) 0.0070(13) -0.0002(11)
C25A 0.0279(14) 0.0216(15) 0.0292(17) 0.0023(13) 0.0044(12) 0.0002(11)
C24A 0.0277(14) 0.0223(15) 0.0255(16) -0.0004(12) 0.0049(12) -0.0003(11)
C13A 0.0377(16) 0.0242(15) 0.0288(18) 0.0003(14) 0.0079(14) -0.0006(12)
C30A 0.0293(15) 0.0358(17) 0.0347(19) -0.0042(15) 0.0041(14) 0.0047(13)
C29A 0.0327(15) 0.0274(16) 0.0334(19) -0.0013(14) 0.0103(14) 0.0018(12)
C31A 0.0310(15) 0.0322(17) 0.0297(18) -0.0015(14) 0.0035(13) 0.0021(12)
C7B 0.0351(16) 0.0274(16) 0.0360(19) -0.0013(14) 0.0107(14) 0.0011(12)
C24B 0.0284(14) 0.0220(15) 0.0286(17) -0.0007(13) 0.0091(13) 0.0001(11)
C12A 0.0344(15) 0.0214(14) 0.0273(18) -0.0022(12) 0.0056(14) -0.0018(12)
C6B 0.0333(15) 0.0259(15) 0.0289(18) -0.0009(13) 0.0043(13) -0.0013(12)
C25B 0.0294(14) 0.0212(15) 0.0290(17) 0.0037(13) 0.0084(13) 0.0010(11)
C29B 0.0350(16) 0.0250(16) 0.0299(18) -0.0002(14) 0.0052(14) 0.0015(12)
C22B 0.0296(15) 0.0250(16) 0.0365(19) 0.0000(14) 0.0062(14) 0.0033(12)
C20A 0.0334(16) 0.0235(15) 0.0319(19) -0.0022(12) 0.0087(14) -0.0012(12)
C4B 0.0370(16) 0.0216(15) 0.0313(18) 0.0012(13) 0.0081(14) 0.0012(12)
C27B 0.0316(15) 0.0285(16) 0.0362(19) -0.0011(14) 0.0111(14) -0.0042(12)
C28B 0.0411(17) 0.0335(18) 0.0310(19) -0.0004(15) 0.0129(14) -0.0017(13)
C11A 0.0333(16) 0.0265(15) 0.0278(18) 0.0015(13) 0.0003(14) 0.0004(12)
C3A 0.0325(16) 0.0274(16) 0.041(2) -0.0006(15) 0.0137(14) -0.0003(12)
C6A 0.0328(15) 0.0264(16) 0.0325(18) -0.0003(14) 0.0093(14) 0.0013(12)
C2A 0.0285(15) 0.0268(16) 0.044(2) 0.0015(15) 0.0058(14) -0.0005(12)
C10B 0.0280(14) 0.0207(15) 0.0387(19) -0.0006(13) 0.0077(13) -0.0003(11)
C19A 0.0328(16) 0.0304(16) 0.041(2) -0.0001(14) 0.0103(15) -0.0024(13)
C7A 0.0355(16) 0.0270(17) 0.036(2) -0.0024(14) 0.0054(14) -0.0010(12)
C32A 0.0383(17) 0.0374(19) 0.032(2) -0.0051(16) 0.0054(15) 0.0038(14)
C14A 0.0394(17) 0.0354(18) 0.0297(19) 0.0033(15) 0.0089(15) -0.0031(14)
C32B 0.055(2) 0.0322(19) 0.030(2) 0.0001(15) 0.0116(16) -0.0030(14)
C27A 0.0277(15) 0.0339(17) 0.0337(19) -0.0002(14) 0.0040(13) 0.0040(12)
C16B 0.0401(17) 0.0289(17) 0.0336(19) 0.0052(14) 0.0073(15) 0.0023(13)
C19B 0.0335(16) 0.0291(17) 0.038(2) 0.0015(14) 0.0088(15) 0.0014(12)
C28A 0.0331(16) 0.0390(19) 0.0301(18) -0.0045(15) 0.0014(14) 0.0028(13)
C14B 0.0372(16) 0.0285(16) 0.0319(18) 0.0014(14) 0.0081(14) 0.0011(13)
C16A 0.0442(18) 0.0293(17) 0.037(2) 0.0042(15) 0.0148(15) -0.0009(13)
C18B 0.0334(16) 0.0375(19) 0.042(2) 0.0020(16) 0.0040(15) 0.0050(13)
C17B 0.0408(18) 0.0351(18) 0.040(2) 0.0080(16) 0.0034(15) 0.0077(14)
C17A 0.0425(18) 0.0331(18) 0.048(2) 0.0052(16) 0.0218(16) -0.0027(14)
C18A 0.0332(16) 0.0343(18) 0.050(2) -0.0016(16) 0.0143(16) -0.0049(13)
C1B 0.0365(18) 0.050(2) 0.064(3) -0.001(2) 0.0185(18) 0.0020(15)
C1A 0.0344(17) 0.047(2) 0.058(3) -0.0069(19) -0.0044(17) -0.0011(15)

_geom_special_details            
;
 All esds (except the esd in the dihedral angle between two l.s. planes)
 are estimated using the full covariance matrix.  The cell esds are taken
 into account individually in the estimation of esds in distances, angles
 and torsion angles; correlations between esds in cell parameters are only
 used when they are defined by crystal symmetry.  An approximate (isotropic)
 treatment of cell esds is used for estimating esds involving l.s. planes.
;
loop_
_geom_bond_atom_site_label_1
_geom_bond_atom_site_label_2
_geom_bond_distance
_geom_bond_site_symmetry_2
_geom_bond_publ_flag
O2B C8B 1.428(4) . ?
O2B C25B 1.427(3) . ?
O2A C8A 1.432(4) . ?
O2A C25A 1.424(3) . ?
O1B C2B 1.370(4) . ?
O1B C1B 1.433(4) . ?
O3B C29B 1.369(4) . ?
O3B C32B 1.431(4) . ?
O1A C2A 1.374(4) . ?
O1A C1A 1.426(5) . ?
O3A C29A 1.371(4) . ?
O3A C32A 1.425(4) . ?
N2A C22A 1.159(4) . ?
N2B C22B 1.147(4) . ?
C13B C12B 1.387(5) . ?
C13B C15B 1.433(4) . ?
C13B C14B 1.441(4) . ?
C26A C25A 1.507(4) . ?
C26A C31A 1.396(4) . ?
C26A C27A 1.380(5) . ?
N1A C14A 1.153(4) . ?
N1B C14B 1.149(4) . ?
C8A C9A 1.546(4) . ?
C8A C5A 1.501(4) . ?
C5B C8B 1.504(4) . ?
C5B C6B 1.387(4) . ?
C5B C4B 1.395(5) . ?
C31B C26B 1.391(4) . ?
C31B C30B 1.380(5) . ?
C23A C21A 1.381(4) . ?
C23A C24A 1.501(4) . ?
C23A C12A 1.422(5) . ?
C26B C25B 1.501(4) . ?
C26B C27B 1.393(4) . ?
C3B C2B 1.396(5) . ?
C3B C4B 1.381(4) . ?
C22A C21A 1.435(5) . ?
C20B C21B 1.424(5) . ?
C20B C15B 1.414(4) . ?
C20B C19B 1.418(4) . ?
C21A C20A 1.437(4) . ?
C9A C10A 1.488(4) . ?
C9A C24A 1.548(4) . ?
C4A C5A 1.395(4) . ?
C4A C3A 1.383(4) . ?
C9B C8B 1.543(4) . ?
C9B C24B 1.551(4) . ?
C9B C10B 1.488(4) . ?
C10A C11A 1.330(5) . ?
C30B C29B 1.391(5) . ?
C12B C11B 1.461(4) . ?
C12B C23B 1.428(4) . ?
C21B C23B 1.384(4) . ?
C21B C22B 1.450(4) . ?
C2B C7B 1.384(5) . ?
C15B C16B 1.411(5) . ?
C11B C10B 1.333(5) . ?
C23B C24B 1.506(4) . ?
C15A C13A 1.428(4) . ?
C15A C20A 1.415(5) . ?
C15A C16A 1.409(4) . ?
C5A C6A 1.387(5) . ?
C25A C24A 1.594(4) . ?
C13A C12A 1.390(4) . ?
C13A C14A 1.439(5) . ?
C30A C29A 1.388(5) . ?
C30A C31A 1.381(4) . ?
C29A C28A 1.392(4) . ?
C7B C6B 1.396(4) . ?
C24B C25B 1.587(4) . ?
C12A C11A 1.461(4) . ?
C29B C28B 1.388(4) . ?
C20A C19A 1.416(4) . ?
C27B C28B 1.388(5) . ?
C3A C2A 1.388(5) . ?
C6A C7A 1.401(4) . ?
C2A C7A 1.391(5) . ?
C19A C18A 1.372(5) . ?
C27A C28A 1.379(5) . ?
C16B C17B 1.364(5) . ?
C19B C18B 1.367(5) . ?
C16A C17A 1.371(5) . ?
C18B C17B 1.401(5) . ?
C17A C18A 1.398(5) . ?

loop_
_geom_angle_atom_site_label_1
_geom_angle_atom_site_label_2
_geom_angle_atom_site_label_3
_geom_angle
_geom_angle_site_symmetry_1
_geom_angle_site_symmetry_3
_geom_angle_publ_flag
C25B O2B C8B 105.7(2) . . ?
C25A O2A C8A 107.0(2) . . ?
C2B O1B C1B 117.1(3) . . ?
C29B O3B C32B 116.5(2) . . ?
C2A O1A C1A 117.3(3) . . ?
C29A O3A C32A 116.2(2) . . ?
C12B C13B C15B 122.6(3) . . ?
C12B C13B C14B 120.1(3) . . ?
C15B C13B C14B 117.3(3) . . ?
C31A C26A C25A 120.4(3) . . ?
C27A C26A C25A 121.5(3) . . ?
C27A C26A C31A 118.1(3) . . ?
O2A C8A C9A 103.2(2) . . ?
O2A C8A C5A 110.6(2) . . ?
C5A C8A C9A 116.8(2) . . ?
C6B C5B C8B 122.1(3) . . ?
C6B C5B C4B 118.5(3) . . ?
C4B C5B C8B 119.4(3) . . ?
C30B C31B C26B 121.4(3) . . ?
C21A C23A C24A 120.4(3) . . ?
C21A C23A C12A 119.0(3) . . ?
C12A C23A C24A 120.6(3) . . ?
C31B C26B C25B 120.3(3) . . ?
C31B C26B C27B 117.9(3) . . ?
C27B C26B C25B 121.9(3) . . ?
C4B C3B C2B 119.6(3) . . ?
N2A C22A C21A 179.3(3) . . ?
C15B C20B C21B 118.8(3) . . ?
C15B C20B C19B 118.3(3) . . ?
C19B C20B C21B 122.8(3) . . ?
C23A C21A C22A 119.0(3) . . ?
C23A C21A C20A 122.5(3) . . ?
C22A C21A C20A 118.5(3) . . ?
C8A C9A C24A 101.5(2) . . ?
C10A C9A C8A 112.2(2) . . ?
C10A C9A C24A 113.1(2) . . ?
C3A C4A C5A 120.7(3) . . ?
C8B C9B C24B 101.2(2) . . ?
C10B C9B C8B 111.7(2) . . ?
C10B C9B C24B 113.5(3) . . ?
C11A C10A C9A 125.3(3) . . ?
C31B C30B C29B 120.2(3) . . ?
C13B C12B C11B 121.6(3) . . ?
C13B C12B C23B 119.5(3) . . ?
C23B C12B C11B 118.8(3) . . ?
C20B C21B C22B 118.4(3) . . ?
C23B C21B C20B 123.1(3) . . ?
C23B C21B C22B 118.5(3) . . ?
O1B C2B C3B 114.8(3) . . ?
O1B C2B C7B 125.0(3) . . ?
C7B C2B C3B 120.2(3) . . ?
C20B C15B C13B 117.7(3) . . ?
C16B C15B C13B 122.6(3) . . ?
C16B C15B C20B 119.7(3) . . ?
C10B C11B C12B 121.5(3) . . ?
C12B C23B C24B 120.8(3) . . ?
C21B C23B C12B 118.3(3) . . ?
C21B C23B C24B 120.9(3) . . ?
O2B C8B C5B 110.9(2) . . ?
O2B C8B C9B 103.7(2) . . ?
C5B C8B C9B 116.4(2) . . ?
C20A C15A C13A 118.0(3) . . ?
C16A C15A C13A 122.5(3) . . ?
C16A C15A C20A 119.4(3) . . ?
C4A C5A C8A 118.9(3) . . ?
C6A C5A C8A 122.6(3) . . ?
C6A C5A C4A 118.4(3) . . ?
O2A C25A C26A 109.2(2) . . ?
O2A C25A C24A 105.7(2) . . ?
C26A C25A C24A 117.2(2) . . ?
C23A C24A C9A 115.4(2) . . ?
C23A C24A C25A 113.3(2) . . ?
C9A C24A C25A 103.1(2) . . ?
C15A C13A C14A 118.2(3) . . ?
C12A C13A C15A 122.6(3) . . ?
C12A C13A C14A 119.2(3) . . ?
C31A C30A C29A 119.9(3) . . ?
O3A C29A C30A 116.7(3) . . ?
O3A C29A C28A 124.1(3) . . ?
C30A C29A C28A 119.2(3) . . ?
C30A C31A C26A 121.2(3) . . ?
C2B C7B C6B 119.4(3) . . ?
C9B C24B C25B 103.5(2) . . ?
C23B C24B C9B 115.5(2) . . ?
C23B C24B C25B 114.1(2) . . ?
C23A C12A C11A 118.8(3) . . ?
C13A C12A C23A 119.3(3) . . ?
C13A C12A C11A 121.8(3) . . ?
C5B C6B C7B 121.1(3) . . ?
O2B C25B C26B 110.0(2) . . ?
O2B C25B C24B 105.3(2) . . ?
C26B C25B C24B 117.4(2) . . ?
O3B C29B C30B 116.2(3) . . ?
O3B C29B C28B 124.6(3) . . ?
C28B C29B C30B 119.3(3) . . ?
N2B C22B C21B 179.8(4) . . ?
C15A C20A C21A 118.6(3) . . ?
C15A C20A C19A 119.6(3) . . ?
C19A C20A C21A 121.9(3) . . ?
C3B C4B C5B 121.1(3) . . ?
C28B C27B C26B 121.3(3) . . ?
C29B C28B C27B 120.0(3) . . ?
C10A C11A C12A 121.3(3) . . ?
C4A C3A C2A 120.4(3) . . ?
C5A C6A C7A 121.6(3) . . ?
O1A C2A C3A 115.5(3) . . ?
O1A C2A C7A 124.4(3) . . ?
C3A C2A C7A 120.1(3) . . ?
C11B C10B C9B 125.1(3) . . ?
C18A C19A C20A 119.4(3) . . ?
C2A C7A C6A 118.8(3) . . ?
N1A C14A C13A 179.2(3) . . ?
C28A C27A C26A 121.3(3) . . ?
C17B C16B C15B 120.5(3) . . ?
C18B C19B C20B 120.5(3) . . ?
C27A C28A C29A 120.2(3) . . ?
N1B C14B C13B 178.0(4) . . ?
C17A C16A C15A 119.8(3) . . ?
C19B C18B C17B 120.9(3) . . ?
C16B C17B C18B 120.1(3) . . ?
C16A C17A C18A 120.9(3) . . ?
C19A C18A C17A 120.9(3) . . ?

_shelx_res_file                  
;
TITL twin4_transformed_a.res in P2(1)/c
    twin4_transformed.res
    created by SHELXL-2018/3 at 09:56:00 on 02-Jan-2019
REM Old TITL twin4_transformed in P2(1)/c
REM SHELXT solution in P2(1)/c: R1 0.164, Rweak 0.016, Alpha 0.045
REM <I/s> 0.533 for 543 systematic absences, Orientation as input
REM Formula found by SHELXT: C64 N4 O6
CELL 1.54178 29.6383 9.9154 17.1987 90 102.137 90
ZERR 8 0.0032 0.0009 0.0023 0 0.008 0
LATT 1
SYMM -X,0.5+Y,0.5-Z
SFAC C H N O
UNIT 256 192 16 24

L.S. 10 0 0
PLAN  20
TEMP 23
BOND
list 4
fmap 2 53
acta
MERG 0
OMIT 0 1 13
OMIT -1 0 0
OMIT -5 1 13
OMIT 1 0 0
REM <olex2.extras>
REM <HklSrc "%.\\twin5.hkl">
REM </olex2.extras>

WGHT    0.113100
BASF   0.26144
FVAR       0.29355
O2B   4    0.523983    1.107002    0.318487    11.00000    0.02925    0.02144 =
         0.03365   -0.00218    0.00391    0.00104
O2A   4    0.023044    0.408440    0.209176    11.00000    0.02943    0.02126 =
         0.03666   -0.00234    0.00979   -0.00040
O1B   4    0.305995    1.069679    0.202252    11.00000    0.02943    0.03772 =
         0.05077   -0.00407    0.00774   -0.00191
O3B   4    0.671913    1.259104    0.628259    11.00000    0.04195    0.03802 =
         0.02946   -0.00478    0.00482   -0.00287
O1A   4   -0.195328    0.473042    0.153262    11.00000    0.02888    0.04276 =
         0.05274   -0.00690    0.00629   -0.00096
O3A   4    0.161402    0.247116   -0.007283    11.00000    0.03594    0.04810 =
         0.03243   -0.00959    0.00819    0.00539
N2A   3    0.188333    0.586384    0.352634    11.00000    0.03275    0.03526 =
         0.03603    0.00585    0.00565    0.00368
N2B   3    0.690365    0.928851    0.309148    11.00000    0.03833    0.03336 =
         0.04256    0.00613    0.01492    0.00151
C13B  1    0.592133    0.693228    0.500298    11.00000    0.03410    0.02258 =
         0.02953   -0.00155    0.00868   -0.00120
C26A  1    0.094109    0.393717    0.165043    11.00000    0.03034    0.01892 =
         0.03057    0.00223    0.00580    0.00007
N1A   3    0.057908    0.916425   -0.054487    11.00000    0.05149    0.05253 =
         0.03698    0.01007    0.00790   -0.00144
N1B   3    0.546672    0.567238    0.591193    11.00000    0.04973    0.04597 =
         0.03783    0.00886    0.01499   -0.00275
C8A   1   -0.000632    0.499991    0.251112    11.00000    0.03139    0.02421 =
         0.02874   -0.00050    0.01002    0.00049
AFIX  13
H8A   2    0.007290    0.477833    0.307885    11.00000   -1.20000
AFIX   0

C5B   1    0.448976    1.036937    0.245079    11.00000    0.03327    0.02145 =
         0.02947    0.00427    0.00606    0.00124
C31B  1    0.641249    1.171988    0.419475    11.00000    0.03411    0.02678 =
         0.02917    0.00166    0.01001   -0.00040
AFIX  43
H31B  2    0.654855    1.177033    0.375517    11.00000   -1.20000
AFIX   0

C23A  1    0.098630    0.678738    0.197135    11.00000    0.03089    0.02165 =
         0.02753   -0.00339    0.00567   -0.00024
C26B  1    0.596964    1.119307    0.410417    11.00000    0.03103    0.01679 =
         0.03232    0.00183    0.00732    0.00220
C3B   1    0.373001    0.998630    0.163839    11.00000    0.03565    0.02285 =
         0.03407    0.00103    0.00481   -0.00325
AFIX  43
H3B   2    0.354368    0.964263    0.117769    11.00000   -1.20000
AFIX   0

C22A  1    0.169673    0.632575    0.292571    11.00000    0.02709    0.02646 =
         0.03438    0.00033    0.00778   -0.00042
C20B  1    0.667024    0.744333    0.470131    11.00000    0.03364    0.02090 =
         0.03280   -0.00294    0.00906    0.00134
C21A  1    0.146087    0.689088    0.218316    11.00000    0.03003    0.02269 =
         0.02887    0.00014    0.00648   -0.00029
C9A   1    0.021014    0.637991    0.238399    11.00000    0.02886    0.02152 =
         0.02750   -0.00101    0.00530   -0.00040
AFIX  13
H9A   2    0.017205    0.700676    0.280604    11.00000   -1.20000
AFIX   0
C4A   1   -0.080813    0.535838    0.270695    11.00000    0.03318    0.02604 =
         0.02930   -0.00063    0.00718   -0.00158
AFIX  43
H4A   2   -0.068032    0.573359    0.319962    11.00000   -1.20000
AFIX   0

C9B   1    0.520099    0.879712    0.281604    11.00000    0.03046    0.02272 =
         0.02799   -0.00295    0.00553    0.00096
AFIX  13
H9B   2    0.516795    0.820969    0.234922    11.00000   -1.20000
AFIX   0

C10A  1    0.000763    0.697125    0.159232    11.00000    0.02689    0.02177 =
         0.03427    0.00039    0.00188    0.00042
AFIX  43
H10A  2   -0.031201    0.704610    0.145351    11.00000   -1.20000
AFIX   0

C30B  1    0.665421    1.216924    0.492301    11.00000    0.02827    0.02915 =
         0.03474   -0.00038    0.00626   -0.00223
AFIX  43
H30B  2    0.695044    1.251472    0.496986    11.00000   -1.20000
AFIX   0
C12B  1    0.569327    0.765331    0.434610    11.00000    0.03236    0.02139 =
         0.02856   -0.00242    0.00761    0.00161
C21B  1    0.642953    0.818028    0.403090    11.00000    0.03266    0.02093 =
         0.03218   -0.00006    0.00979    0.00150
C2B   1    0.353192    1.061897    0.221034    11.00000    0.03003    0.02535 =
         0.03903    0.00396    0.00644   -0.00173
C15B  1    0.641382    0.680388    0.520315    11.00000    0.03538    0.02211 =
         0.03162   -0.00129    0.00759    0.00145
C11B  1    0.518984    0.768236    0.411868    11.00000    0.03254    0.02294 =
         0.03640    0.00080    0.01312   -0.00076
AFIX  43
H11B  2    0.501752    0.734951    0.447011    11.00000   -1.20000
AFIX   0
C23B  1    0.595403    0.830635    0.384475    11.00000    0.03282    0.01971 =
         0.03127   -0.00248    0.00969    0.00186
C8B   1    0.500424    1.020926    0.256467    11.00000    0.03164    0.02294 =
         0.02856    0.00120    0.00593   -0.00026
AFIX  13
H8B   2    0.509543    1.046045    0.206846    11.00000   -1.20000
AFIX   0

C15A  1    0.149705    0.809852    0.095414    11.00000    0.03686    0.02281 =
         0.03339   -0.00316    0.01132   -0.00289
C5A   1   -0.051926    0.487163    0.222674    11.00000    0.02871    0.02065 =
         0.03284    0.00226    0.00696   -0.00019
C25A  1    0.070754    0.442238    0.229708    11.00000    0.02791    0.02160 =
         0.02921    0.00234    0.00443    0.00023
AFIX  13
H25A  2    0.084503    0.394665    0.278940    11.00000   -1.20000
AFIX   0
C24A  1    0.072545    0.599988    0.247926    11.00000    0.02769    0.02235 =
         0.02548   -0.00038    0.00494   -0.00035
AFIX  13
H24A  2    0.087793    0.613159    0.303742    11.00000   -1.20000
AFIX   0
C13A  1    0.100494    0.802161    0.075947    11.00000    0.03770    0.02425 =
         0.02882    0.00028    0.00788   -0.00063
C30A  1    0.162353    0.309570    0.124767    11.00000    0.02934    0.03579 =
         0.03470   -0.00420    0.00414    0.00472
AFIX  43
H30A  2    0.193448    0.286509    0.137676    11.00000   -1.20000
AFIX   0
C29A  1    0.137839    0.297571    0.046909    11.00000    0.03274    0.02739 =
         0.03339   -0.00133    0.01032    0.00179
C31A  1    0.140496    0.355821    0.183062    11.00000    0.03099    0.03217 =
         0.02972   -0.00146    0.00347    0.00213
AFIX  43
H31A  2    0.156998    0.361821    0.235291    11.00000   -1.20000
AFIX   0

C7B   1    0.380885    1.110928    0.290265    11.00000    0.03505    0.02736 =
         0.03597   -0.00125    0.01069    0.00113
AFIX  43
H7B   2    0.367733    1.152243    0.328693    11.00000   -1.20000
AFIX   0
C24B  1    0.571755    0.913078    0.314094    11.00000    0.02836    0.02195 =
         0.02859   -0.00072    0.00913    0.00005
AFIX  13
H24B  2    0.588181    0.898166    0.270983    11.00000   -1.20000
AFIX   0

C12A  1    0.075102    0.739166    0.124941    11.00000    0.03442    0.02138 =
         0.02731   -0.00222    0.00562   -0.00180
C6B   1    0.428720    1.097787    0.301857    11.00000    0.03330    0.02589 =
         0.02892   -0.00092    0.00433   -0.00132
AFIX  43
H6B   2    0.447335    1.130381    0.348443    11.00000   -1.20000
AFIX   0
C25B  1    0.571534    1.070491    0.330574    11.00000    0.02938    0.02118 =
         0.02899    0.00367    0.00838    0.00096
AFIX  13
H25B  2    0.584661    1.115947    0.289823    11.00000   -1.20000
AFIX   0
C29B  1    0.645641    1.210741    0.558768    11.00000    0.03500    0.02499 =
         0.02988   -0.00019    0.00518    0.00152
C22B  1    0.669491    0.879952    0.350767    11.00000    0.02964    0.02500 =
         0.03651    0.00000    0.00618    0.00329

C20A  1    0.172962    0.753221    0.168380    11.00000    0.03339    0.02345 =
         0.03190   -0.00217    0.00865   -0.00121
C4B   1    0.420423    0.987341    0.176037    11.00000    0.03704    0.02157 =
         0.03126    0.00116    0.00807    0.00120
AFIX  43
H4B   2    0.433533    0.945982    0.137571    11.00000   -1.20000
AFIX   0
C27B  1    0.577762    1.111942    0.477601    11.00000    0.03157    0.02854 =
         0.03624   -0.00111    0.01106   -0.00425
AFIX  43
H27B  2    0.548369    1.075816    0.473107    11.00000   -1.20000
AFIX   0
C28B  1    0.601632    1.157453    0.551100    11.00000    0.04114    0.03352 =
         0.03098   -0.00039    0.01288   -0.00173
AFIX  43
H28B  2    0.588142    1.152241    0.595185    11.00000   -1.20000
AFIX   0

C11A  1    0.024671    0.740145    0.106712    11.00000    0.03332    0.02646 =
         0.02781    0.00154    0.00035    0.00041
AFIX  43
H11A  2    0.008990    0.771451    0.057438    11.00000   -1.20000
AFIX   0
C3A   1   -0.128271    0.528887    0.245807    11.00000    0.03254    0.02741 =
         0.04061   -0.00056    0.01365   -0.00029
AFIX  43
H3A   2   -0.147134    0.561961    0.278349    11.00000   -1.20000
AFIX   0
C6A   1   -0.071910    0.430349    0.149853    11.00000    0.03284    0.02636 =
         0.03253   -0.00032    0.00930    0.00130
AFIX  43
H6A   2   -0.052986    0.396849    0.117536    11.00000   -1.20000
AFIX   0
C2A   1   -0.147914    0.472831    0.172536    11.00000    0.02853    0.02680 =
         0.04357    0.00149    0.00576   -0.00051

C10B  1    0.497180    0.817506    0.341893    11.00000    0.02798    0.02073 =
         0.03866   -0.00059    0.00772   -0.00033
AFIX  43
H10B  2    0.465130    0.812601    0.329825    11.00000   -1.20000
AFIX   0

C19A  1    0.221744    0.759511    0.189799    11.00000    0.03281    0.03036 =
         0.04094   -0.00011    0.01033   -0.00241
AFIX  43
H19A  2    0.237393    0.722413    0.237557    11.00000   -1.20000
AFIX   0
C7A   1   -0.119905    0.422221    0.123821    11.00000    0.03546    0.02697 =
         0.03639   -0.00238    0.00536   -0.00099
AFIX  43
H7A   2   -0.132801    0.383711    0.074888    11.00000   -1.20000
AFIX   0
C32A  1    0.134083    0.207857   -0.082279    11.00000    0.03833    0.03737 =
         0.03152   -0.00507    0.00542    0.00381
AFIX 137
H32D  2    0.153356    0.164787   -0.113307    11.00000   -1.50000
H32E  2    0.119937    0.286194   -0.109943    11.00000   -1.50000
H32F  2    0.110557    0.146150   -0.074098    11.00000   -1.50000
AFIX   0
C14A  1    0.076601    0.865281    0.003630    11.00000    0.03945    0.03537 =
         0.02966    0.00331    0.00893   -0.00312

C32B  1    0.648398    1.284424    0.691463    11.00000    0.05517    0.03224 =
         0.02995    0.00015    0.01164   -0.00298
AFIX 137
H32A  2    0.621295    1.337422    0.671793    11.00000   -1.50000
H32B  2    0.668488    1.332570    0.733378    11.00000   -1.50000
H32C  2    0.639641    1.200261    0.711607    11.00000   -1.50000
AFIX   0

C27A  1    0.070535    0.384246    0.086966    11.00000    0.02774    0.03386 =
         0.03373   -0.00017    0.00396    0.00396
AFIX  43
H27A  2    0.039755    0.410567    0.073661    11.00000   -1.20000
AFIX   0

C16B  1    0.664482    0.603948    0.585938    11.00000    0.04007    0.02885 =
         0.03364    0.00519    0.00732    0.00233
AFIX  43
H16B  2    0.647658    0.562612    0.619247    11.00000   -1.20000
AFIX   0
C19B  1    0.715698    0.729190    0.487816    11.00000    0.03349    0.02912 =
         0.03795    0.00148    0.00877    0.00140
AFIX  43
H19B  2    0.733262    0.770958    0.455859    11.00000   -1.20000
AFIX   0

C28A  1    0.091713    0.336528    0.028283    11.00000    0.03309    0.03904 =
         0.03008   -0.00449    0.00137    0.00282
AFIX  43
H28A  2    0.075117    0.330374   -0.023878    11.00000   -1.20000
AFIX   0

C14B  1    0.566182    0.623868    0.550122    11.00000    0.03723    0.02852 =
         0.03187    0.00141    0.00814    0.00113
C16A  1    0.175419    0.873151    0.045572    11.00000    0.04421    0.02931 =
         0.03662    0.00420    0.01476   -0.00094
AFIX  43
H16A  2    0.160440    0.911138   -0.002370    11.00000   -1.20000
AFIX   0

C18B  1    0.736971    0.653613    0.551518    11.00000    0.03342    0.03750 =
         0.04214    0.00197    0.00402    0.00498
AFIX  43
H18B  2    0.768897    0.644111    0.562257    11.00000   -1.20000
AFIX   0
C17B  1    0.711320    0.590270    0.600851    11.00000    0.04079    0.03508 =
         0.03989    0.00805    0.00340    0.00767
AFIX  43
H17B  2    0.726248    0.538819    0.643831    11.00000   -1.20000
AFIX   0

C17A  1    0.222591    0.878591    0.067946    11.00000    0.04255    0.03306 =
         0.04756    0.00524    0.02178   -0.00272
AFIX  43
H17A  2    0.239436    0.921249    0.035143    11.00000   -1.20000
AFIX   0
C18A  1    0.245706    0.820840    0.139444    11.00000    0.03324    0.03433 =
         0.04964   -0.00162    0.01433   -0.00489
AFIX  43
H18A  2    0.277761    0.824039    0.153056    11.00000   -1.20000
AFIX   0

C1B   1    0.283246    1.107844    0.264633    11.00000    0.03649    0.05031 =
         0.06351   -0.00107    0.01849    0.00200
AFIX 137
H1BA  2    0.250661    1.092772    0.247691    11.00000   -1.50000
H1BB  2    0.288829    1.201621    0.276865    11.00000   -1.50000
H1BC  2    0.295007    1.054708    0.311139    11.00000   -1.50000
AFIX   0

C1A   1   -0.216837    0.433623    0.074435    11.00000    0.03443    0.04742 =
         0.05792   -0.00690   -0.00441   -0.00114
AFIX 137
H1AA  2   -0.205349    0.488501    0.036883    11.00000   -1.50000
H1AB  2   -0.249629    0.445205    0.066882    11.00000   -1.50000
H1AC  2   -0.210011    0.340625    0.066476    11.00000   -1.50000
AFIX   0
HKLF 5


REM  twin4_transformed_a.res in P2(1)/c
REM wR2 = 0.2197, GooF = S = 1.055, Restrained GooF = 1.055 for all data
REM R1 = 0.0752 for 47057 Fo > 4sig(Fo) and 0.0876 for all 59476 data
REM 672 parameters refined using 0 restraints

END

WGHT      0.1131      0.0000

REM Highest difference peak  0.258,  deepest hole -0.355,  1-sigma level  0.072
Q1    1   0.1597  0.9023  0.1590  11.00000  0.05    0.26
Q2    1   0.0796  0.0944 -0.0460  11.00000  0.05    0.25
Q3    1  -0.2175  0.4713 -0.0379  11.00000  0.05    0.25
Q4    1   0.5816  0.6061  0.4399  11.00000  0.05    0.25
Q5    1   0.4584  1.2045  0.3434  11.00000  0.05    0.23
Q6    1   0.6174  1.0760  0.6631  11.00000  0.05    0.23
Q7    1   0.7995  0.5659  0.5077  11.00000  0.05    0.23
Q8    1   0.0212  0.2381  0.0720  11.00000  0.05    0.22
Q9    1   0.5394  0.5793  0.4336  11.00000  0.05    0.22
Q10   1   0.1790  0.2403  0.2781  11.00000  0.05    0.22
Q11   1   0.5809  1.1146  0.2593  11.00000  0.05    0.22
Q12   1   0.6366  1.0518  0.7211  11.00000  0.05    0.21
Q13   1   0.0628  0.2037  0.0112  11.00000  0.05    0.21
Q14   1  -0.2085  0.5819 -0.0152  11.00000  0.05    0.21
Q15   1   0.7036  0.9567  0.4516  11.00000  0.05    0.21
Q16   1  -0.1382  0.3859  0.0540  11.00000  0.05    0.21
Q17   1   0.4781  0.6026  0.4796  11.00000  0.05    0.20
Q18   1   0.6014  0.4784  0.5140  11.00000  0.05    0.20
Q19   1   0.5795  1.2644  0.4811  11.00000  0.05    0.20
Q20   1   0.0814  0.4202 -0.0456  11.00000  0.05    0.20
;
_shelx_res_checksum              77053
_olex2_submission_special_instructions 'No special instructions were received'
loop_
_twin_individual_id
_twin_individual_mass_fraction_refined
1 0.7386(19)
2 0.2614(19)


_publcif_funding_html            
;
;
